# Supplementary material for: Green Tea Extract Containing Epigallocatechin-3-Gallate Facilitates Bone Formation and Mineralization by Alleviating Iron-Overload-Induced Oxidative Stress in Human Osteoblast-like (MG-63) Cells
Source: Antioxidants (Basel). 2025 Jul 17;14(7):874. doi: 10.3390/antiox14070874 (PMC12292158; doi:10.3390/antiox14070874)
Supplement: Supplementary file 1 [file antioxidants-14-00874-s001.zip]

Archive with 1 entries (1 files):
- antioxidants-3730287-supplementary.pdf
